# Supplementary material for: Glycan Activation of Clec4b Induces Reactive Oxygen Species Protecting against Neutrophilia and Arthritis
Source: Antioxidants (Basel). 2021 Dec 22;11(1):12. doi: 10.3390/antiox11010012 (PMC8773064; doi:10.3390/antiox11010012)
Supplement: Supplementary file 1 [file antioxidants-11-00012-s001.zip]

Archive with 1 entries (1 files):
- antioxidants-1450191-supplementary.pdf
